# Supplementary material for: Historical fish survey datasets from productive aquatic ecosystems in Lithuania
Source: Data Brief. 2022 Feb 23;41:107990. doi: 10.1016/j.dib.2022.107990 (PMC8891978; doi:10.1016/j.dib.2022.107990)
Supplement: Supplementary file 1 [file mmc1.zip]

Archive with 1 entries (1 files):
- example_data.csv
