# Supplementary material for: Historical fish survey datasets from productive aquatic ecosystems in Lithuania
Source: Data Brief. 2022 Feb 23;41:107990. doi: 10.1016/j.dib.2022.107990 (PMC8891978; doi:10.1016/j.dib.2022.107990)
Supplement: Supplementary file 1 [file mmc1.zip › example_data.csv]

Water body	location	Date	method	spp_name_la	common_name_en	n_fish	total_length	std_length	fork_length	fish_weight	age	catch_weight	catch_length_min	catch_length_max	sex	gear_type	mesh_size	total_gear_length
Curonian Lagoon	Vente	14/05/2007	1	Abramis brama	Bream	1	47.5	38.5		1352					2	Gillnet	70	60
Curonian Lagoon	Vente	14/05/2007	1	Abramis brama	Bream	1	47.5	38.5		1315					2	Gillnet	70	60
Curonian Lagoon	Vente	14/05/2007	1	Abramis brama	Bream	1	47.5	39.2		1348					1	Gillnet	70	60
Curonian Lagoon	Vente	14/05/2007	1	Abramis brama	Bream	1	39.3	31		748					2	Gillnet	70	60
Curonian Lagoon	Vente	14/05/2007	1	Abramis brama	Bream	1	44.2	35.8		1120					2	Gillnet	70	60
Curonian Lagoon	Vente	14/05/2007	1	Abramis brama	Bream	1	37.2	28.5		480					2	Gillnet	70	60
Curonian Lagoon	Vente	14/05/2007	1	Abramis brama	Bream	1	40.3	31.5		729					1	Gillnet	70	60
Curonian Lagoon	Vente	14/05/2007	1	Abramis brama	Bream	1	41.5	33.5		777					2	Gillnet	70	60
Curonian Lagoon	Vente	14/05/2007	1	Abramis brama	Bream	1	42.5	33.5		879					1	Gillnet	70	60
Curonian Lagoon	Vente	14/05/2007	1	Abramis brama	Bream	1	39	31		710					1	Gillnet	70	60
Curonian Lagoon	Vente	14/05/2007	1	Abramis brama	Bream	1	36.5	29.5		599					2	Gillnet	70	60
Curonian Lagoon	Vente	14/05/2007	1	Abramis brama	Bream	1	38	30.5		657					2	Gillnet	70	60
Curonian Lagoon	Vente	14/05/2007	1	Abramis brama	Bream	1	40	32.5		740					2	Gillnet	70	60
Curonian Lagoon	Vente	14/05/2007	1	Abramis brama	Bream	1	37	29.8		624					1	Gillnet	70	60
Curonian Lagoon	Vente	14/05/2007	1	Abramis brama	Bream	1	40	31.8		744					2	Gillnet	70	60
Curonian Lagoon	Vente	14/05/2007	1	Abramis brama	Bream	1	38.5	30.2		611					1	Gillnet	70	60
Curonian Lagoon	Vente	14/05/2007	1	Abramis brama	Bream	1	35.8	28.2		489					1	Gillnet	70	60
Curonian Lagoon	Vente	14/05/2007	1	Abramis brama	Bream	1	38.5	31.2		782					2	Gillnet	70	60
Curonian Lagoon	Vente	14/05/2007	1	Abramis brama	Bream	1	41.7	33		868					1	Gillnet	70	60
Curonian Lagoon	Vente	14/05/2007	1	Abramis brama	Bream	1	40.2	32.2		773					2	Gillnet	70	60
Curonian Lagoon	Vente	14/05/2007	1	Carassius gibelio	Prussian carp	1	39.2	32.5		1147					2	Gillnet	70	60
Curonian Lagoon	Vente	14/05/2007	1	Esox lucius	Pike	1	70	62		2885						Gillnet	70	60
Curonian Lagoon	Vente	14/05/2007	1	Perca fluviatilis	Perch	1	27.3	23.5		305						Gillnet	45	60
Curonian Lagoon	Vente	14/05/2007	1	Alosa fallax	Twaite shad	1	49.2	42		994					1	Gillnet	45	60
Curonian Lagoon	Vente	14/05/2007	1	Alosa fallax	Twaite shad	1	40.5	34.5		650					1	Gillnet	45	60
Curonian Lagoon	Vente	14/05/2007	1	Esox lucius	Pike	1	65	57.5		2304						Gillnet	45	60
Curonian Lagoon	Vente	14/05/2007	1	Abramis brama	Bream	1	35.5	27.5		442					1	Gillnet	45	60
Curonian Lagoon	Vente	14/05/2007	1	Abramis brama	Bream	1	40.5	32.5		737					2	Gillnet	45	60
Curonian Lagoon	Vente	14/05/2007	1	Abramis brama	Bream	1	44	35.5		941					1	Gillnet	45	60
Curonian Lagoon	Vente	14/05/2007	1	Abramis brama	Bream	1	25.3	20.2		189					3	Gillnet	45	60
Curonian Lagoon	Vente	14/05/2007	1	Rutilus rutilus	Roach	1	27.5	22.5		285	9				2	Gillnet	45	60
Curonian Lagoon	Vente	14/05/2007	1	Rutilus rutilus	Roach	1	30	24.3		328	9				2	Gillnet	45	60
Curonian Lagoon	Vente	14/05/2007	1	Rutilus rutilus	Roach	1	28.5	23.5		310	9				2	Gillnet	45	60
Curonian Lagoon	Vente	14/05/2007	1	Rutilus rutilus	Roach	1	30.5	25		334	9				2	Gillnet	45	60
Curonian Lagoon	Vente	14/05/2007	1	Rutilus rutilus	Roach	1	29.5	24.5		312	9				2	Gillnet	45	60
Curonian Lagoon	Vente	14/05/2007	1	Rutilus rutilus	Roach	1	31.5	25.5		412	10				2	Gillnet	45	60
Curonian Lagoon	Vente	14/05/2007	1	Rutilus rutilus	Roach	1	29.5	24		324	9				2	Gillnet	45	60
Curonian Lagoon	Vente	14/05/2007	1	Rutilus rutilus	Roach	1	28.8	23.5		338	9				2	Gillnet	45	60
Curonian Lagoon	Vente	14/05/2007	1	Rutilus rutilus	Roach	1	31.2	26		482	11				2	Gillnet	45	60
Curonian Lagoon	Vente	14/05/2007	1	Rutilus rutilus	Roach	1	26.3	21.3		237	8				2	Gillnet	45	60
Curonian Lagoon	Vente	14/05/2007	1	Rutilus rutilus	Roach	1	32.7	27		458	10				2	Gillnet	45	60
Curonian Lagoon	Vente	14/05/2007	1	Rutilus rutilus	Roach	1	28.3	23.8		333	9				2	Gillnet	45	60
Curonian Lagoon	Vente	14/05/2007	1	Rutilus rutilus	Roach	1	28.5	23.5		300	9				2	Gillnet	45	60
Curonian Lagoon	Vente	14/05/2007	1	Rutilus rutilus	Roach	1	33	27.5		422	10				2	Gillnet	45	60
Curonian Lagoon	Vente	14/05/2007	1	Rutilus rutilus	Roach	1	30	25		333	9				2	Gillnet	45	60
Curonian Lagoon	Vente	14/05/2007	1	Rutilus rutilus	Roach	1	29.3	24		285	9				2	Gillnet	45	60
Curonian Lagoon	Vente	14/05/2007	1	Rutilus rutilus	Roach	1	27.2	22.2		214	8				2	Gillnet	45	60
Curonian Lagoon	Vente	14/05/2007	1	Rutilus rutilus	Roach	1	29.3	24.2		302	9				2	Gillnet	45	60
Curonian Lagoon	Vente	14/05/2007	1	Rutilus rutilus	Roach	1	27.5	23		252	8				2	Gillnet	45	60
Curonian Lagoon	Vente	14/05/2007	1	Rutilus rutilus	Roach	1	30.5	25.8		365	9				2	Gillnet	45	60
Curonian Lagoon	Vente	14/05/2007	1	Rutilus rutilus	Roach	1	32	26.2		440	10				2	Gillnet	45	60
Curonian Lagoon	Vente	14/05/2007	1	Rutilus rutilus	Roach	1	31.2	26.1		377	10				2	Gillnet	45	60
Curonian Lagoon	Vente	14/05/2007	1	Rutilus rutilus	Roach	1	27.5	22.8		297	9				2	Gillnet	45	60
Curonian Lagoon	Vente	14/05/2007	1	Rutilus rutilus	Roach	1	28.5	23.7		300	9				2	Gillnet	45	60
Curonian Lagoon	Vente	14/05/2007	1	Rutilus rutilus	Roach	1	28.2	23.2		310	9				2	Gillnet	45	60
Curonian Lagoon	Vente	14/05/2007	1	Rutilus rutilus	Roach	1	28.5	23.7		277	8				2	Gillnet	45	60
Curonian Lagoon	Vente	14/05/2007	1	Rutilus rutilus	Roach	1	29	24		288	9				2	Gillnet	45	60
Curonian Lagoon	Vente	14/05/2007	1	Rutilus rutilus	Roach	1	31.5	26.2		379	10				2	Gillnet	45	60
Curonian Lagoon	Vente	14/05/2007	1	Rutilus rutilus	Roach	1	23.5	19.8		136	6				1	Gillnet	45	60
Curonian Lagoon	Vente	14/05/2007	1	Blicca bjoerkna	White bream	1	25.7	21		241					2	Gillnet	45	60
Curonian Lagoon	Vente	14/05/2007	1	Blicca bjoerkna	White bream	1	26.2	20.8		223					2	Gillnet	45	60
