# Supplementary material for: Historical fish survey datasets from productive aquatic ecosystems in Lithuania
Source: Data Brief. 2022 Feb 23;41:107990. doi: 10.1016/j.dib.2022.107990 (PMC8891978; doi:10.1016/j.dib.2022.107990)
Supplement: Supplementary file 2 [file mmc2.xlsx]

## Sheet: Sheet1
Water body	Year	Species	commercial catches (t) LT	commercial catches (t) RU
Kaunas water reservoir	1961	silver bream	0.1
Kaunas water reservoir	1962	silver bream	0.1
Kaunas water reservoir	1963	silver bream	0.1
Kaunas water reservoir	1964	silver bream	0.1
Kaunas water reservoir	1965	silver bream	0.043
Kaunas water reservoir	1966	silver bream	0.1
Kaunas water reservoir	1967	silver bream	0.1
Kaunas water reservoir	1968	silver bream	5.04
Kaunas water reservoir	1969	silver bream	12.127
Kaunas water reservoir	1970	silver bream	24.809
Kaunas water reservoir	1971	silver bream	34.592
Kaunas water reservoir	1972	silver bream	40.997
Kaunas water reservoir	1973	silver bream	34.036
Kaunas water reservoir	1974	silver bream	36.589
Kaunas water reservoir	1975	silver bream	37.606
Kaunas water reservoir	1976	silver bream	23.583
Kaunas water reservoir	1977	silver bream	29.739
Kaunas water reservoir	1978	silver bream	20.647
Kaunas water reservoir	1979	silver bream	34.211
Kaunas water reservoir	1980	silver bream	10.265
Kaunas water reservoir	1981	silver bream	12.487
Kaunas water reservoir	1982	silver bream	14.511
Kaunas water reservoir	1983	silver bream	22.943
Kaunas water reservoir	1984	silver bream	5.881
Kaunas water reservoir	1985	silver bream	0.1
Kaunas water reservoir	1986	silver bream	0.1
Kaunas water reservoir	1987	silver bream	0.1
Kaunas water reservoir	1988	silver bream	0.1
Kaunas water reservoir	1989	silver bream	0.1
Kaunas water reservoir	1961	bream	0.7
Kaunas water reservoir	1962	bream	0.7
Kaunas water reservoir	1963	bream	0.041
Kaunas water reservoir	1964	bream	2.473
Kaunas water reservoir	1965	bream	4.737
Kaunas water reservoir	1966	bream	19.942
Kaunas water reservoir	1967	bream	7.475
Kaunas water reservoir	1968	bream	12.774
Kaunas water reservoir	1969	bream	13.19
Kaunas water reservoir	1970	bream	14.9
Kaunas water reservoir	1971	bream	16
Kaunas water reservoir	1972	bream	20.012
Kaunas water reservoir	1973	bream	16.808
Kaunas water reservoir	1974	bream	19.919
Kaunas water reservoir	1975	bream	18.323
Kaunas water reservoir	1976	bream	22.457
Kaunas water reservoir	1977	bream	25.65
Kaunas water reservoir	1978	bream	25.796
Kaunas water reservoir	1979	bream	27.5
Kaunas water reservoir	1980	bream	26.682
Kaunas water reservoir	1981	bream	26.443
Kaunas water reservoir	1982	bream	27.406
Kaunas water reservoir	1983	bream	23.376
Kaunas water reservoir	1984	bream	24.913
Kaunas water reservoir	1985	bream	25.349
Kaunas water reservoir	1986	bream	16
Kaunas water reservoir	1987	bream	16
Kaunas water reservoir	1988	bream	24.71
Kaunas water reservoir	1989	bream	16
Kaunas water reservoir	1961	pikeperch	0.3
Kaunas water reservoir	1962	pikeperch	0.3
Kaunas water reservoir	1963	pikeperch	0.722
Kaunas water reservoir	1964	pikeperch	2.85
Kaunas water reservoir	1965	pikeperch	2.985
Kaunas water reservoir	1966	pikeperch	2.618
Kaunas water reservoir	1967	pikeperch	2.534
Kaunas water reservoir	1968	pikeperch	1.357
Kaunas water reservoir	1969	pikeperch	2.008
Kaunas water reservoir	1970	pikeperch	2.2
Kaunas water reservoir	1971	pikeperch	1.82
Kaunas water reservoir	1972	pikeperch	2.928
Kaunas water reservoir	1973	pikeperch	1.335
Kaunas water reservoir	1974	pikeperch	0.928
Kaunas water reservoir	1975	pikeperch	1.08
Kaunas water reservoir	1976	pikeperch	0.854
Kaunas water reservoir	1977	pikeperch	1.478
Kaunas water reservoir	1978	pikeperch	1.198
Kaunas water reservoir	1979	pikeperch	0.944
Kaunas water reservoir	1980	pikeperch	1.076
Kaunas water reservoir	1981	pikeperch	1.089
Kaunas water reservoir	1982	pikeperch	0.929
Kaunas water reservoir	1983	pikeperch	0.894
Kaunas water reservoir	1984	pikeperch	0.336
Kaunas water reservoir	1985	pikeperch	0.677
Kaunas water reservoir	1986	pikeperch	0.5
Kaunas water reservoir	1987	pikeperch	0.5
Kaunas water reservoir	1988	pikeperch	0.952
Kaunas water reservoir	1989	pikeperch	0.5
Kaunas water reservoir	1961	perch	0.5
Kaunas water reservoir	1962	perch	0.509
Kaunas water reservoir	1963	perch	11.727
Kaunas water reservoir	1964	perch	29.067
Kaunas water reservoir	1965	perch	11.279
Kaunas water reservoir	1966	perch	6.52
Kaunas water reservoir	1967	perch	9.735
Kaunas water reservoir	1968	perch	8.55
Kaunas water reservoir	1969	perch	7.915
Kaunas water reservoir	1970	perch	12.952
Kaunas water reservoir	1971	perch	9.025
Kaunas water reservoir	1972	perch	9.204
Kaunas water reservoir	1973	perch	8.095
Kaunas water reservoir	1974	perch	5.629
Kaunas water reservoir	1975	perch	7.489
Kaunas water reservoir	1976	perch	9.646
Kaunas water reservoir	1977	perch	9.945
Kaunas water reservoir	1978	perch	5.646
Kaunas water reservoir	1979	perch	5.094
Kaunas water reservoir	1980	perch	7.338
Kaunas water reservoir	1981	perch	3.024
Kaunas water reservoir	1982	perch	3.13
Kaunas water reservoir	1983	perch	3.292
Kaunas water reservoir	1984	perch	5.153
Kaunas water reservoir	1985	perch	3.476
Kaunas water reservoir	1986	perch	2
Kaunas water reservoir	1987	perch	2
Kaunas water reservoir	1988	perch	1.565
Kaunas water reservoir	1989	perch	2
Kaunas water reservoir	1961	roach	0.999
Kaunas water reservoir	1962	roach	1.088
Kaunas water reservoir	1963	roach	49.474
Kaunas water reservoir	1964	roach	64.499
Kaunas water reservoir	1965	roach	53.791
Kaunas water reservoir	1966	roach	84.874
Kaunas water reservoir	1967	roach	150.629
Kaunas water reservoir	1968	roach	94.757
Kaunas water reservoir	1969	roach	63.604
Kaunas water reservoir	1970	roach	68.788
Kaunas water reservoir	1971	roach	56.222
Kaunas water reservoir	1972	roach	63.921
Kaunas water reservoir	1973	roach	63.546
Kaunas water reservoir	1974	roach	66.8
Kaunas water reservoir	1975	roach	72.521
Kaunas water reservoir	1976	roach	59.186
Kaunas water reservoir	1977	roach	60.275
Kaunas water reservoir	1978	roach	29.746
Kaunas water reservoir	1979	roach	45.864
Kaunas water reservoir	1980	roach	79.769
Kaunas water reservoir	1981	roach	84.27
Kaunas water reservoir	1982	roach	85.596
Kaunas water reservoir	1983	roach	77.955
Kaunas water reservoir	1984	roach	80.841
Kaunas water reservoir	1985	roach	83.246
Kaunas water reservoir	1986	roach	80
Kaunas water reservoir	1987	roach	75
Kaunas water reservoir	1988	roach	79.861
Kaunas water reservoir	1989	roach	85
Curonian Lagoon	1947	bream	151.4	371.9
Curonian Lagoon	1948	bream	189.7	743.2
Curonian Lagoon	1949	bream	251.3	485.3
Curonian Lagoon	1950	bream	350.4	403.9
Curonian Lagoon	1951	bream	656	1133.5
Curonian Lagoon	1952	bream	1275.2	1132.9
Curonian Lagoon	1953	bream	1068.3	1977.7
Curonian Lagoon	1954	bream	800	3199
Curonian Lagoon	1955	bream	527.5	2639.9
Curonian Lagoon	1956	bream	236.05	823.8
Curonian Lagoon	1957	bream	220.353	232.1
Curonian Lagoon	1958	bream	158.259	359.1
Curonian Lagoon	1959	bream	179.155	279.3
Curonian Lagoon	1960	bream	227.792	369
Curonian Lagoon	1961	bream	142.612	265.6
Curonian Lagoon	1962	bream	137.06	272.3
Curonian Lagoon	1963	bream	103.995	221.8
Curonian Lagoon	1964	bream	112.5	233.3
Curonian Lagoon	1965	bream	107.9	300.4
Curonian Lagoon	1966	bream	197.3	356.2
Curonian Lagoon	1967	bream	219.7	443.3
Curonian Lagoon	1968	bream	252.6	495.4
Curonian Lagoon	1969	bream	261.5	552.8
Curonian Lagoon	1970	bream	338.9	665.5
Curonian Lagoon	1971	bream	392.8	771.6
Curonian Lagoon	1972	bream	419	775.1
Curonian Lagoon	1973	bream	471.5	932.8
Curonian Lagoon	1974	bream	534.7	1038.2
Curonian Lagoon	1975	bream	536.9	1030.9
Curonian Lagoon	1976	bream	545.3	1014.4
Curonian Lagoon	1977	bream	565.056	1027.4
Curonian Lagoon	1978	bream	467.7	899.7
Curonian Lagoon	1979	bream	439.4	847.5
Curonian Lagoon	1980	bream	480.7	901.7
Curonian Lagoon	1981	bream	468.2	917.7
Curonian Lagoon	1982	bream	488.7	891.9
Curonian Lagoon	1983	bream	461.4	812
Curonian Lagoon	1984	bream	450.8	754.1
Curonian Lagoon	1985	bream	423.9	689.4
Curonian Lagoon	1986	bream	449.8	744.2
Curonian Lagoon	1987	bream	584	935.9
Curonian Lagoon	1988	bream	708.5	1232.4
Curonian Lagoon	1989	bream	604.2	1117
Curonian Lagoon	1947	pikeperch	59.1	98.7
Curonian Lagoon	1948	pikeperch	96.5	200.8
Curonian Lagoon	1949	pikeperch	105.1	137.2
Curonian Lagoon	1950	pikeperch	153.5	117.1
Curonian Lagoon	1951	pikeperch	226.5	464.8
Curonian Lagoon	1952	pikeperch	373.6	377
Curonian Lagoon	1953	pikeperch	229.1	395.7
Curonian Lagoon	1954	pikeperch	169.2	627.8
Curonian Lagoon	1955	pikeperch	170	215.8
Curonian Lagoon	1956	pikeperch	296.63	335.6
Curonian Lagoon	1957	pikeperch	209.418	317
Curonian Lagoon	1958	pikeperch	200.061	425.7
Curonian Lagoon	1959	pikeperch	137.639	267.7
Curonian Lagoon	1960	pikeperch	148.702	326.8
Curonian Lagoon	1961	pikeperch	79.872	251.2
Curonian Lagoon	1962	pikeperch	117.5	188.6
Curonian Lagoon	1963	pikeperch	99.085	239.6
Curonian Lagoon	1964	pikeperch	89.3	418.4
Curonian Lagoon	1965	pikeperch	46.4	229.5
Curonian Lagoon	1966	pikeperch	60.5	208.9
Curonian Lagoon	1967	pikeperch	86.3	165
Curonian Lagoon	1968	pikeperch	126.1	274.5
Curonian Lagoon	1969	pikeperch	125.8	228.2
Curonian Lagoon	1970	pikeperch	100.6	207.3
Curonian Lagoon	1971	pikeperch	111.9	226.1
Curonian Lagoon	1972	pikeperch	131.6	255.5
Curonian Lagoon	1973	pikeperch	103.2	223.7
Curonian Lagoon	1974	pikeperch	105.5	227.2
Curonian Lagoon	1975	pikeperch	96.9	203.8
Curonian Lagoon	1976	pikeperch	103.1	233.7
Curonian Lagoon	1977	pikeperch	105.8	258.9
Curonian Lagoon	1978	pikeperch	100.8	224.4
Curonian Lagoon	1979	pikeperch	79.6	260.4
Curonian Lagoon	1980	pikeperch	88.3	223.3
Curonian Lagoon	1981	pikeperch	109.4	223.4
Curonian Lagoon	1982	pikeperch	119.8	226.1
Curonian Lagoon	1983	pikeperch	150.2	248.6
Curonian Lagoon	1984	pikeperch	209.5	240.3
Curonian Lagoon	1985	pikeperch	393.2	229.1
Curonian Lagoon	1986	pikeperch	56.4	147.2
Curonian Lagoon	1987	pikeperch	29.2	102.4
Curonian Lagoon	1988	pikeperch	34.5	115.8
Curonian Lagoon	1989	pikeperch	60.3	85.7
Curonian Lagoon	1947	perch	149.7	0
Curonian Lagoon	1948	perch	128.3	148.7
Curonian Lagoon	1949	perch	73.3	12.6
Curonian Lagoon	1950	perch	71.5	62.3
Curonian Lagoon	1951	perch	36.6	33.6
Curonian Lagoon	1952	perch	51.5	21.8
Curonian Lagoon	1953	perch	235.2	20.8
Curonian Lagoon	1954	perch	151	46.3
Curonian Lagoon	1955	perch	194.2	35.4
Curonian Lagoon	1956	perch	238.91	100
Curonian Lagoon	1957	perch	271.413	87.2
Curonian Lagoon	1958	perch	116.65	417.2
Curonian Lagoon	1959	perch	157.471	47.9
Curonian Lagoon	1960	perch	190.806	133.2
Curonian Lagoon	1961	perch	104.866	113.2
Curonian Lagoon	1962	perch	51.96	64.2
Curonian Lagoon	1963	perch	54.529	48.6
Curonian Lagoon	1964	perch	36.4	58.3
Curonian Lagoon	1965	perch	131	54.1
Curonian Lagoon	1966	perch	109.4	53.4
Curonian Lagoon	1967	perch	102.6	175.9
Curonian Lagoon	1968	perch	111.6	48.7
Curonian Lagoon	1969	perch	82.7	89.7
Curonian Lagoon	1970	perch	86.4	89.4
Curonian Lagoon	1971	perch	122.3	135.5
Curonian Lagoon	1972	perch	77.6	130
Curonian Lagoon	1973	perch	80.7	87
Curonian Lagoon	1974	perch	66.5	103.4
Curonian Lagoon	1975	perch	104.1	135.5
Curonian Lagoon	1976	perch	72.8	275.5
Curonian Lagoon	1977	perch	67.8	96.2
Curonian Lagoon	1978	perch	76.6	118.6
Curonian Lagoon	1979	perch	65.3	89.8
Curonian Lagoon	1980	perch	191.3	100.8
Curonian Lagoon	1981	perch	86.8	237.1
Curonian Lagoon	1982	perch	101.1	200
Curonian Lagoon	1983	perch	90.1	225
Curonian Lagoon	1984	perch	68.9	127.7
Curonian Lagoon	1985	perch	44.2	105.4
Curonian Lagoon	1986	perch	37.9	87.5
Curonian Lagoon	1987	perch	118	94.1
Curonian Lagoon	1988	perch	203.5	117.1
Curonian Lagoon	1989	perch	155.8	303.2
Curonian Lagoon	1947	roach	392.2	0
Curonian Lagoon	1948	roach	184.4	89
Curonian Lagoon	1949	roach	159.2	60
Curonian Lagoon	1950	roach	211.1	129.8
Curonian Lagoon	1951	roach	201.3	167.8
Curonian Lagoon	1952	roach	310.7	104.4
Curonian Lagoon	1953	roach	309.4	108
Curonian Lagoon	1954	roach	318	112.7
Curonian Lagoon	1955	roach	389	141.4
Curonian Lagoon	1956	roach	398.57	204
Curonian Lagoon	1957	roach	510.891	276.7
Curonian Lagoon	1958	roach	238.897	95.9
Curonian Lagoon	1959	roach	304.286	113.9
Curonian Lagoon	1960	roach	237.87	117.2
Curonian Lagoon	1961	roach	170.923	67
Curonian Lagoon	1962	roach	180.68	151.9
Curonian Lagoon	1963	roach	172.602	123.3
Curonian Lagoon	1964	roach	163.2	143
Curonian Lagoon	1965	roach	148	148.7
Curonian Lagoon	1966	roach	266	158.4
Curonian Lagoon	1967	roach	308.1	260.8
Curonian Lagoon	1968	roach	268.3	197.2
Curonian Lagoon	1969	roach	349.6	179.5
Curonian Lagoon	1970	roach	483.3	179.8
Curonian Lagoon	1971	roach	514.4	216.4
Curonian Lagoon	1972	roach	581.8	326.1
Curonian Lagoon	1973	roach	453.6	227.7
Curonian Lagoon	1974	roach	544.1	272.6
Curonian Lagoon	1975	roach	707.3	234.8
Curonian Lagoon	1976	roach	818.8	459.1
Curonian Lagoon	1977	roach	716.179	353.5
Curonian Lagoon	1978	roach	583.5	284.8
Curonian Lagoon	1979	roach	743.9	325.3
Curonian Lagoon	1980	roach	649.6	454.7
Curonian Lagoon	1981	roach	710.1	257.2
Curonian Lagoon	1982	roach	1153.7	269.1
Curonian Lagoon	1983	roach	1087.6	573.3
Curonian Lagoon	1984	roach	909	749.1
Curonian Lagoon	1985	roach	768.3	502.8
Curonian Lagoon	1986	roach	281.3	673.6
Curonian Lagoon	1987	roach	705.1	445.1
Curonian Lagoon	1988	roach	574.4	348.6
Curonian Lagoon	1989	roach	692.5	267
Curonian Lagoon	1947	silver bream	0	0
Curonian Lagoon	1948	silver bream	6.7	0
Curonian Lagoon	1949	silver bream	6.5	16.8
Curonian Lagoon	1950	silver bream	11.6	0
Curonian Lagoon	1951	silver bream	10.9	0
Curonian Lagoon	1952	silver bream	8.8	5
Curonian Lagoon	1953	silver bream	23.2	0
Curonian Lagoon	1954	silver bream	20.6	0
Curonian Lagoon	1955	silver bream	22.6	0
Curonian Lagoon	1956	silver bream	22.26	0
Curonian Lagoon	1957	silver bream	37.595	0
Curonian Lagoon	1958	silver bream	10.218	3.9
Curonian Lagoon	1959	silver bream	22.03	0
Curonian Lagoon	1960	silver bream	12.545	0
Curonian Lagoon	1961	silver bream	8.1	21
Curonian Lagoon	1962	silver bream	9.6	0
Curonian Lagoon	1963	silver bream	18.562	0
Curonian Lagoon	1964	silver bream	9.9	0.6
Curonian Lagoon	1965	silver bream	9.9	0
Curonian Lagoon	1966	silver bream	7.9	8.7
Curonian Lagoon	1967	silver bream	5.2	0.2
Curonian Lagoon	1968	silver bream	1.4	0
Curonian Lagoon	1969	silver bream	0.9	0
Curonian Lagoon	1970	silver bream	2.7	0
Curonian Lagoon	1971	silver bream	1.3	0
Curonian Lagoon	1972	silver bream	7.4	0
Curonian Lagoon	1973	silver bream	11	0
Curonian Lagoon	1974	silver bream	8	0
Curonian Lagoon	1975	silver bream	18.5	0
Curonian Lagoon	1976	silver bream	10	0
Curonian Lagoon	1977	silver bream	23.3	0.1
Curonian Lagoon	1978	silver bream	11.5	0
Curonian Lagoon	1979	silver bream	22.3	0
Curonian Lagoon	1980	silver bream	15.5	0
Curonian Lagoon	1981	silver bream	23.8	0
Curonian Lagoon	1982	silver bream	8.5	2
Curonian Lagoon	1983	silver bream	11.6	0
Curonian Lagoon	1984	silver bream	14.8	0
Curonian Lagoon	1985	silver bream	44.3	17.6
Curonian Lagoon	1986	silver bream	48.4	31.9
Curonian Lagoon	1987	silver bream	31.9	0
Curonian Lagoon	1988	silver bream	31.5	51
Curonian Lagoon	1989	silver bream	17.1	1.4
